# Supplementary material for: Prolonged infusion of remimazolam in surgical and medical intensive care unit patients: a pilot pharmacokinetic study
Source: J Intensive Care. 2025 Dec 11;14:4. doi: 10.1186/s40560-025-00840-9 (PMC12805780; doi:10.1186/s40560-025-00840-9)
Supplement: Supplementary file 2 — Supplementary Material 2. [file 40560_2025_840_MOESM2_ESM.xlsx]

## Sheet: Supplementary Table　S1
Supplementary Table S1. Concomitant sedative agents
	Surgical group	Medical ICU group
at Operation room
Sevoflurane (%)	9 (90%)
Desflurane (%)	1 (10%)
Propofol (%)	0
Dexmedetomidine (%)	0
Midazolam (%)	0
at Intensive Care Unit
Propofol (%)	10 (100%)	6 (60%)
Dexmedetomidine (%)	8 (80%)	9 (90%)
Data are presented as number (%).
