# Supplementary material for: Prolonged infusion of remimazolam in surgical and medical intensive care unit patients: a pilot pharmacokinetic study
Source: J Intensive Care. 2025 Dec 11;14:4. doi: 10.1186/s40560-025-00840-9 (PMC12805780; doi:10.1186/s40560-025-00840-9)
Supplement: Supplementary file 3 — Supplementary Material 3. [file 40560_2025_840_MOESM3_ESM.xlsx]

## Sheet: Supplementary Table　S2
Supplementary Table S2. Pharmacokinetic parameters of remimazolam in the Surgery and Medical ICU groups
	Surgical group				Medical ICU group
Parameter	Geometric mean	95% CIs	GCV%		Geometric mean	95% CIs	GCV%		GMRs	95% CIs	P value
AUC0–τ (h·ng/mL)	2779	2512–3074	18.1		11465	7860–16700	49.6		0.242413	0.17–0.34	<0.001
t1/2 (h)	12.94	7.80–21.49	68.3		10.09	6.16–16.53	77.2		1.28261	0.69–2.37	0.405
CL (L/h)	54.3	48.2–61.1	18.4		55.6	42.6–74.3	37.6		0.976628	0.74–1.29	0.856
Vss (L)	284	207–389	40.6		316	145–689	159.1		0.898927	0.39–2.06	0.782
Pharmacokinetic parameters are presented as geometric means with 95% confidence intervals (CIs) and geometric coefficients of variation (GCV%). Comparisons between the Surgical and Medical ICU groups were performed using Welch t-test on log-transformed data. Results are expressed as geometric mean ratios (GMRs) with 95% confidence intervals and P values.
