# Supplementary material for: Prolonged infusion of remimazolam in surgical and medical intensive care unit patients: a pilot pharmacokinetic study
Source: J Intensive Care. 2025 Dec 11;14:4. doi: 10.1186/s40560-025-00840-9 (PMC12805780; doi:10.1186/s40560-025-00840-9)
Supplement: Supplementary file 4 — Supplementary Material 4. [file 40560_2025_840_MOESM4_ESM.xlsx]

## Sheet: Supplementary Table S3
Supplementary Table S3. Comparison of pharmacokinetic parameters between the Surgical group in the present study and a previous report
One-compartment model analysis
		Surgical group in the present study						Previous study [8]
Parameters		Arithmetic mean (SD)	Geometric mean	95% CI	GCV%	median [IQR]		median [IQR]
Body weight	kg	64.6 (8.4)			12.6897	62.3 [58.3–69.6]
t1/2	min		52.3894	37.56-73.08	49.2	46.33 [37.88–59.86]		108.69 [75.59–150.21]
AUC0-inf	min·µg/mL		156.55	140.11-174.93	15.6	155.34 [150.90–170.63]		138.09 [98.09–518.40]
k10	1/min		0.0132	0.0095-0.0185	48.8	0.013 [0.011–0.017]		0.006 [0.004–0.009]
Vd	mL/kg		1169.9	875.19-1563.85	42.3	1011.94 [884.19–1347.11]		2524.34 [942.25–3587.22]
CL	mL/min/kg		15.48	13.75-17.43	16.7	15.58 [14.08–16.29]		17.92 [6.01–24.52]
The present study (Surgical group) used plasma concentrations up to 6 h after the end of infusion, whereas the previous report used concentrations up to 4 h. In the present study, body weight is summarized as mean (SD), and pharmacokinetic parameters (t₁/₂, AUC₀–inf, k₁₀, Vd, CL) are presented as geometric mean with 95% confidence interval (CI) and geometric coefficient of variation (GCV%); media…
