# Supplementary material for: Prolonged infusion of remimazolam in surgical and medical intensive care unit patients: a pilot pharmacokinetic study
Source: J Intensive Care. 2025 Dec 11;14:4. doi: 10.1186/s40560-025-00840-9 (PMC12805780; doi:10.1186/s40560-025-00840-9)
Supplement: Supplementary file 5 — Supplementary Material 5. [file 40560_2025_840_MOESM5_ESM.xlsx]

## Sheet: Supplementary Table S4
	Supplementary Table S4. Exploratory comparison of baseline characteristics between esophageal and oral/laryngeal surgery groups
		Esophargeal surgery (n=4)	Oral/laryngeal surgery (n=6)	P value
	Age (years)	67.5 (51.0–73.0)	73.0 (63.0–85.0)	0.238
	Male / Female	4/0	4/2	0.467
	Height (cm)	166.0 (159.0–175.5)	154.2 (149.0–163.1)	0.114
	Weight (kg)	61.6 (56.9–67.6)	65.8 (54.5–82.0)	0.61
	BMI (kg/m2)	22.3 (19.7–25.3)	27.0 (22.0–36.0)	0.114
	Hematocrit (%)	38.5 (36.2–40.3)	37.4 (32.9–41.6)	0.669
	Hemoglobin (g/dL)	13.0 (12.0–14.2)	12.8 (11.3–13.9)	0.521
	Platelets count (x109/µL)	22.4 (19.1–32.9)	27.8 (12.3–37.4)	0.476
	Plasma fibrinogen (mg/dL)	439 (354–559)	420 (323–549)	0.748
	Fibrin/fibrinogen degradation products (ng/mL)	1.25 (1.00–3.10)	1.25 (1.00–3.10)	0.912
	PT-INR	0.93 (0.78–1.07)	1.00 (0.91–1.16)	0.282
	Soluble fibrin (µg/mL)	5.00 (4.30–8.70)	7.05 (3.30–11.80)	0.748
	BUN (mg/dL)	16.1 (9.9–26.5)	15.1 (8.6–20.9)	1
	Creatinine (mg/dL)	1.01 (0.71–1.31)	0.76 (0.50–0.89)	0.114
	Total bilirubin (mg/dL)	0.50 (0.40–0.70)	0.75 (0.60–0.90)	0.052
	LDH (IU/L)	230.5 (177–270)	162.5 (148–206)	0.038
	AST (IU/L)	18.5 (14–25)	17.5 (13–25)	0.83
	ALT (IU/L)	12.0 (10–25)	12.0 (6–19)	0.83
	ALP (IU/L)	114.5 (76–125)	75.0 (59–96)	0.067
	GGT (IU/L)	36.0 (17–69)	27.0 (11–70)	0.61
	ChE (IU/L)	255.5 (235–363)	233.5 (3.7–315)	0.593
	Total protein (g/dL)	6.75 (5.80–7.00)	6.45 (5.80–6.60)	0.237
	Albumin (g/dL)	4.10 (3.50–4.60)	3.50 (3.30–3.90)	0.133
	C-reactive protein (mg/dL)	0.56 (0.09–0.95)	0.66 (0.09–8.95)	0.831
	Total remimazolam dose (mg)	151.0 (136.8–170.0)	158.0 (132.0–196.8)	0.762
	Remimazolam infusion duration (h)	24.5 (24.0–25.0)	24.0 (24.0–24.2)	0.114
	Anesthesia duration (min)	543 (456–561)	616 (433–665)	0.352
	Artificial respiration duration after remimazolam termination(h)	0.85 (0.53–1.35)	22.7 (2.00–25.8)	0.014
	Length of ICU stay after remimazolam termination (h)	39.7 (39.0–41.3)	40.5 (38.5–42.1)	0.762
	Data are presented as median (range) for continuous variables and number for categorical variables. Between-group comparisons used the Mann–Whitney U test (continuous) and Fisher exact test (categorical). Given the small sample size, results should be interpreted as exploratory.
