# Supplementary material for: Prolonged infusion of remimazolam in surgical and medical intensive care unit patients: a pilot pharmacokinetic study
Source: J Intensive Care. 2025 Dec 11;14:4. doi: 10.1186/s40560-025-00840-9 (PMC12805780; doi:10.1186/s40560-025-00840-9)
Supplement: Supplementary file 6 — Supplementary Material 6. [file 40560_2025_840_MOESM6_ESM.xlsx]

## Sheet: Supplementary Table S5
	Supplementary Table S5. Exploratory comparison of laboratory parameters on postoperative day 1 between esophageal and oral/laryngeal surgery groups
		Esophargeal surgery (n=4)	Oral/laryngeal surgery (n=6)	P value
	Hematocrit (%)	29.2 (27.8–32.1)	32.7 (26.9–38.3)	0.476
	Hemoglobin (g/dL)	10.0 (8.9–10.5)	10.9 (8.3–12.7)	0.352
	Platelets count (x109/µL)	17.6 (15.7–19.6)	24.3 (9.8–30.3)	0.24
	Plasma fibrinogen (mg/dL)	311 (289–350)	385 (346–473)	0.019
	Fibrin/fibrinogen degradation products (ng/mL)	11.0 (3.8–23.2)	4.2 (1.3–23.3)	0.257
	PT-INR	1.12 (0.90–1.25)	1.13 (1.00–1.23)	1
	Soluble fibrin (µg/mL)	39.1 (4.9–65.3)	11.8 (4.8–58.7)	0.352
	BUN (mg/dL)	18.8 (13.6–23.1)	13.1 (6.9–23.8)	0.476
	Creatinine (mg/dL)	0.96 (0.62–1.13)	0.72 (0.48–1.01)	0.24
	Total bilirubin (mg/dL)	0.60 (0.40–1.00)	0.65 (0.40–0.90)	0.914
	LDH (IU/L)	166.5 (143–251)	153.5 (128–182)	0.61
	AST (IU/L)	51.5 (26–86)	21.0 (15–44)	0.038
	ALT (IU/L)	41.0 (15–90)	9.5 (7–30)	0.069
	ALP (IU/L)	58.0 (39–76)	57.0 (48–70)	1
	GGT (IU/L)	23.5 (12–39)	21.0 (9–61)	0.748
	ChE (IU/L)	162 (136–179)	218 (137–254)	0.24
	Total protein (g/dL)	4.85 (4.20–5.00)	4.80 (4.50–5.10)	0.914
	Albumin (g/dL)	3.30 (3.10–3.40)	2.45 (2.30–2.90)	0.014
	C-reactive protein (mg/dL)	5.19 (4.43–8.70)	6.88 (3.29–11.24)	0.352
	Data are presented as median (range). Between-group comparisons used the Mann–Whitney U test. Given the small sample size, results should be interpreted as exploratory.
