# Supplementary material for: Prolonged infusion of remimazolam in surgical and medical intensive care unit patients: a pilot pharmacokinetic study
Source: J Intensive Care. 2025 Dec 11;14:4. doi: 10.1186/s40560-025-00840-9 (PMC12805780; doi:10.1186/s40560-025-00840-9)
Supplement: Supplementary file 7 — Supplementary Material 7. [file 40560_2025_840_MOESM7_ESM.xlsx]

## Sheet: Supplementary Table S6
	Supplementary Table S6. Exploratory comparison of noncompartmental pharmacokinetic parameters between esophageal and oral/laryngeal surgery groups
		Esophargeal surgery (n=4)	Oral/laryngeal surgery (n=6)	P value
	Ceoi (ng/dL)	123.9 (98.9–150.4)	135.2 (111.5–167.5)	0.448
	AUC0-τ (h·ng/mL)	2389 (2071–2655)	3107 (2706–3283)	0.017
	t1/2 (hr)	9.73 (6.00–18.60)	19.46 (10.66–42.56)	0.188
	CL (L/hr)	63.8 (52.2–80.2)	49.4 (43.5–58.7)	0.029
	VSS (L)	315 (220–434)	301 (180–665)	0.896
	Data are presented as arithmetic mean (range). Between-group comparisons were performed with Student t test. Given the small sample size (n=4–6 per group), arithmetic means (range) were chosen to summarize central tendency and dispersion; geometric means were not used because log transformation can overemphasize interindividual variability in very small samples. Ceoi, concentration at end of infu…
